# Supplementary material for: Mitochondrial Ferritin Overexpression Attenuates Ferroptosis and Mitochondrial Dysfunction by Reducing VDAC1 to Relieve MI/RI‐Induced Damage
Source: J Cell Mol Med. 2025 Jun 23;29(12):e70650. doi: 10.1111/jcmm.70650 (PMC12185369; doi:10.1111/jcmm.70650)
Supplement: Supplementary file 4 — Table S1. The sequence. [file JCMM-29-e70650-s002.xlsx]

## Sheet: Table S1
	Supplementary Table 1. The sequence.
		Sequence
	AD-VDAC1	NCBI(NM_031353.1)
	AD-FTMT	NCBI(NM_001106136)
	si-VDAC1	CGAGTATGGGCTGACGTTT
